# Supplementary material for: Intra‐strain biological and epidemiological characterization of plum pox virus
Source: Mol Plant Pathol. 2020 Jan 24;21(4):475–88. doi: 10.1111/mpp.12908 (PMC7060144; doi:10.1111/mpp.12908)
Supplement: Supplementary file 7 — TABLE S1 List of Japanese PPV‐D isolates used in this study [file MPP-21-475-s007.xlsx]

## Sheet: Table S1
Table S1. List of Japanese PPV-D isolates used in this study.
Isolate name	Geographic origin	Host plant	Year of sampling	GenBank accession no.
Ad1	Adachi ward, Tokyo	P. mume cv. Shirokaga	2010	LC374954
Ad2	Adachi ward, Tokyo	P. mume cv. Shirokaga	2010	LC374955
Ad3	Adachi ward, Tokyo	P. mume cv. Shirokaga	2010	LC374956
Ak1	Akiruno city, Tokyo	P. mume cv. Nanko	2009	AB576045
Ak2	Akiruno city, Tokyo	P. mume	2009	AB576046
Ak3	Akiruno city, Tokyo	P. mume	2009	AB576047
Ak4	Akiruno city, Tokyo	P. mume	2009	LC374957
Ak5	Akiruno city, Tokyo	P. mume	2009	LC374958
Ak6	Akiruno city, Tokyo	P. mume	2009	LC374959
Ak7	Akiruno city, Tokyo	P. mume	2009	LC374960
Ak8	Akiruno city, Tokyo	P. mume	2010	LC374961
Ak9	Akiruno city, Tokyo	P. mume	2012	LC374962
As1	Akishima city, Tokyo	P. mume	2012	LC374963
As2	Akishima city, Tokyo	P. mume	2012	LC374964
As3	Akishima city, Tokyo	P. mume	2012	LC374965
Fu1	Fussa city, Tokyo	P. mume	2011	LC374968
Ha1	Hachioji city, Tokyo	P. mume	2009	AB576048
Ha2	Hachioji city, Tokyo	P. mume	2009	AB576049
Ha3	Hachioji city, Tokyo	P. mume	2009	AB576050
Ha4	Hachioji city, Tokyo	P. mume	2009	AB576051
Ha5	Hachioji city, Tokyo	P. mume	2010	LC374969
Ha6	Hachioji city, Tokyo	P. mume	2010	LC374970
Ha7	Hachioji city, Tokyo	P. mume	2010	LC374971
Hi1	Hinode town, Tokyo	P. domestica	2009	AB576052
Hi2	Hinode town, Tokyo	P. mume cv. Shirokaga	2009	AB576053
Hi3	Hinode town, Tokyo	P. mume cv. Nanko	2009	AB576054
Hi4	Hinode town, Tokyo	P. mume	2009	AB576055
Hk1	Higashikurume city, Tokyo	P. mume	2014	LC374973
Hk2	Higashikurume city, Tokyo	P. mume	2014	LC374977
Hk6	Higashikurume city, Tokyo	P. mume	2014	LC374978
Hk7	Higashikurume city, Tokyo	P. mume	2014	LC374979
Hk8	Higashikurume city, Tokyo	P. mume	2014	LC374980
Hk10	Higashikurume city, Tokyo	P. mume	2014	LC374974
Hk12	Higashikurume city, Tokyo	P. mume	2014	LC374975
Hk13	Higashikurume city, Tokyo	P. mume	2014	LC374976
Ko2	Kodaira city, Tokyo	P. mume	2012	LC375026
Ok1	Okutama town, Tokyo	P. mume	2009	AB576056
Ok2	Okutama town, Tokyo	P. mume	2009	AB576057
Ok3	Okutama town, Tokyo	P. mume	2010	LC375051
Ou1	Ome city, Tokyo	P. mume cv. Nanko	2008	AB545926
Ou2	Ome city, Tokyo	P. mume cv. Baigo	2008	AB576058
Ou3	Ome city, Tokyo	P. mume	2009	AB576059
Ou4	Ome city, Tokyo	P. mume cv. Nanko	2009	AB576060
Ou5	Ome city, Tokyo	P. mume	2009	AB576061
Ou6	Ome city, Tokyo	P. mume	2009	AB576062
Ou7	Ome city, Tokyo	P. mume	2009	AB576063
Ou8	Ome city, Tokyo	P. persica	2009	AB576064
Ou9	Ome city, Tokyo	P. mume cv. Shirokaga	2009	AB576065
Ou12	Ome city, Tokyo	P. mume	2009	AB576066
Ou13	Ome city, Tokyo	P. mume cv. Komukai	2009	AB576067
Ou16	Ome city, Tokyo	P. mume	2009	AB576070
Ou17	Ome city, Tokyo	P. mume	2009	AB576071
Ou18	Ome city, Tokyo	P. mume	2009	AB576072
Ou19	Ome city, Tokyo	P. mume	2009	LC375056
Ou20	Ome city, Tokyo	P. mume	2009	LC375057
Ou25	Ome city, Tokyo	P. mume	2010	LC375058
Ou26	Ome city, Tokyo	P. armeniaca	2010	LC375059
Ou27	Ome city, Tokyo	P. domestica	2010	LC375060
Ou28	Ome city, Tokyo	P. mume cv. Soushibai	2010	LC375061
Ou29	Ome city, Tokyo	P. mume	2010	LC375062
Ou31	Ome city, Tokyo	P. mume cv. Gyokuei	2012	LC375063
Ou32	Ome city, Tokyo	P. mume	2012	LC375064
Ou36	Ome city, Tokyo	P. armeniaca	2012	LC375065
Ou38	Ome city, Tokyo	P. mume	2012	LC375066
Ou39	Ome city, Tokyo	P. mume	2012	LC375067
Ou40	Ome city, Tokyo	P. mume cv. Gyokuei	2012	LC375068
Ou41	Ome city, Tokyo	P. domestica	2012	LC375069
OuX1-3 *	Ome city, Tokyo	P. mume cv. Soushibai	2010	LC375070
OuX2-1 †	Ome city, Tokyo	P. mume cv. Kurenai	2009	AB576068
OuX2-6	Ome city, Tokyo	P. mume cv. Tsukushikou	2010	LC375080
OuX3-6	Ome city, Tokyo	P. mume cv. Mongakushi	2010	LC375082
OuX4-1	Ome city, Tokyo	P. mume cv. Hasegawashibori	2010	LC375083
OuX4-3 ‡	Ome city, Tokyo	P. mume cv. Hamachidori	2009	AB576069
OuX4-4	Ome city, Tokyo	P. mume cv. Bungo	2010	LC375084
OuX5-1	Ome city, Tokyo	P. mume cv. Zansetsu	2010	LC375086
OuX5-5	Ome city, Tokyo	P. mume cv. Sujiirikomukai	2010	LC375087
OuX6-5	Ome city, Tokyo	P. mume cv. Sujiirioushuku	2010	LC375089
OuX8-1	Ome city, Tokyo	P. mume cv. Suigetsu	2010	LC375090
OuX8-8	Ome city, Tokyo	P. mume cv. Gyokuei	2010	LC375091
OuX10-1	Ome city, Tokyo	P. mume cv. Kusudama	2009	LC375071
OuX10-3	Ome city, Tokyo	P. mume cv. Musashino	2010	LC375072
OuX10-4	Ome city, Tokyo	P. mume cv. Gosechinomai	2010	LC375073
OuX11-10	Ome city, Tokyo	P. mume cv. Gyokuei	2010	LC375074
OuX11-12	Ome city, Tokyo	P. mume cv. Komukai	2010	LC375075
OuX11-14	Ome city, Tokyo	P. mume cv. Komukai	2010	LC375076
OuX12-1	Ome city, Tokyo	P. mume cv. Tenjinbai	2009	LC375077
OuX14-12	Ome city, Tokyo	P. mume cv. Komukai	2010	LC375078
OuX15-4	Ome city, Tokyo	P. mume cv. Yanagawashibori	2010	LC375079
OuX20-1	Ome city, Tokyo	P. mume cv. Kodaibenioushuku	2010	LC375081
OuX42-5	Ome city, Tokyo	P. mume cv. Inazumi	2010	LC375085
OuX53-8	Ome city, Tokyo	P. mume cv. Shimura	2010	LC375088
OuXN	Ome city, Tokyo	P. mume	2009	LC375092
Kg1	Koga city, Ibaraki pref.	P. mume	2011	LC375018
Kg2	Koga city, Ibaraki pref.	P. mume	2011	LC375019
Kg3	Koga city, Ibaraki pref.	P. mume	2011	LC375020
Kg4	Koga city, Ibaraki pref.	P. mume	2012	LC375021
Kg5	Koga city, Ibaraki pref.	P. mume	2012	LC375022
Kg6	Koga city, Ibaraki pref.	P. mume	2012	LC375023
Kg7	Koga city, Ibaraki pref.	P. mume	2012	LC375024
Mi1	Mito city, Ibaraki pref.	P. mume cv. Hamachidori	2009	AB576073
Mi2	Mito city, Ibaraki pref.	P. mume cv. Hamachidori	2009	AB576074
Mi3	Mito city, Ibaraki pref.	P. mume cv. Hamachidori	2009	AB576075
Mi4	Mito city, Ibaraki pref.	P. mume cv. Okabe	2011	LC375033
Mi5	Mito city, Ibaraki pref.	P. mume cv. Syourinsuzukanoseki	2011	LC375034
Mi6	Mito city, Ibaraki pref.	P. mume cv. Hakutaka	2011	LC375035
Mi10	Mito city, Ibaraki pref.	P. mume cv. Chounohagasane	2012	LC375030
Mi12	Mito city, Ibaraki pref.	P. mume cv. Tsukikageshidare	2012	LC375031
Mi13	Mito city, Ibaraki pref.	P. mume cv. Shirochirimen	2013	LC375032
Od1	Odawara city, Kanagawa pref.	P. mume cv. Tenjinbai and cv. Kusudama	2009	AB576076
Od2	Odawara city, Kanagawa pref.	P. mume cv. Kurenai	2009	AB576077
Od3	Odawara city, Kanagawa pref.	P. mume cv. Shishigashira	2009	AB576078
Od4	Odawara city, Kanagawa pref.	P. mume cv. Mongakushi	2009	AB576079
Od5	Odawara city, Kanagawa pref.	P. mume cv. Koushuoujuku	2009	AB576080
Hn1	Hanno city, Saitama pref.	P. mume cv. Koume	2010	LC374981
Hn2	Hanno city, Saitama pref.	P. mume	2012	LC374982
Ir1	Iruma city, Saitama pref.	P. mume cv. Koume	2012	LC374991
Ni1	Niiza city, Saitama pref.	P. mume	2012	LC375049
Ni2	Niiza city, Saitama pref.	P. mume	2012	LC375050
Fs2	Fuso town, Aichi pref.	P. mume	2014	LC374967
In1	Inuyama city, Aichi pref.	P. mume	2014	LC374984
In2	Inuyama city, Aichi pref.	P. mume	2014	LC374985
In3	Inuyama city, Aichi pref.	P. mume	2014	LC374986
In4	Inuyama city, Aichi pref.	P. mume	2014	LC374987
In5	Inuyama city, Aichi pref.	P. mume	2014	LC374988
In6	Inuyama city, Aichi pref.	P. mume	2014	LC374989
In9	Inuyama city, Aichi pref.	P. mume	2014	LC374990
Ts1	Tsu city, Mie pref.	P. mume	2013	LC375116
Ts2	Tsu city, Mie pref.	P. mume	2013	LC375117
Ts3	Tsu city, Mie pref.	P. mume	2013	LC375118
Ts4	Tsu city, Mie pref.	P. mume	2013	LC375119
Ng1	Nagahama city, Shiga pref.	P. mume	2010	LC375041
Ng2	Nagahama city, Shiga pref.	P. mume	2010	LC375042
Ng3	Nagahama city, Shiga pref.	P. mume	2010	LC375043
Ng4	Nagahama city, Shiga pref.	P. mume	2010	LC375044
Ng5	Nagahama city, Shiga pref.	P. mume	2011	LC375045
Ng6	Nagahama city, Shiga pref.	P. mume	2011	LC375046
Ng7	Nagahama city, Shiga pref.	P. mume	2011	LC375047
Ng8	Nagahama city, Shiga pref.	P. mume	2011	LC375048
Na1	Nara city, Nara pref.	P. mume cv. Kodaibenioushuku	2010	LC375036
Na2	Nara city, Nara pref.	P. mume	2010	LC375037
Na3	Nara city, Nara pref.	P. mume	2010	LC375038
Na4	Nara city, Nara pref.	P. mume	2010	LC375039
Na5	Nara city, Nara pref.	P. mume	2011	LC375040
Sa1	Sakurai city, Nara pref.	P. mume	2010	LC375093
Sa2	Sakurai city, Nara pref.	P. mume	2010	LC375094
Sa4	Sakurai city, Nara pref.	P. mume	2010	LC375096
Sa5	Sakurai city, Nara pref.	P. mume	2010	LC375097
Sa22	Sakurai city, Nara pref.	P. mume	2010	LC375095
Sa57	Sakurai city, Nara pref.	P. mume	2011	LC375098
Ch1	Chihayaakasaka village, Osaka pref.	P. mume	2013	LC374966
Hg1	Higashiosaka city, Osaka pref.	P. mume	2013	LC374972
Iz1	Izumisano city, Osaka pref.	P. mume	2012	LC375015
Iz2	Izumisano city, Osaka pref.	P. mume	2012	LC375016
Kc1	Kawachinagano city, Osaka pref.	P. mume	2014	LC375017
Kn3	Kanan town, Osaka pref.	P. mume	2013	LC375025
Ks1	Kashiwara city, Osaka pref.	P. mume	2013	LC375027
Os1	Osakasayama city, Osaka pref.	P. mume	2014	LC375052
Os2	Osakasayama city, Osaka pref.	P. mume	2014	LC375053
Os3	Osakasayama city, Osaka pref.	P. mume	2014	LC375054
Os5	Osakasayama city, Osaka pref.	P. mume	2014	LC375055
Sk3	Sakai city, Osaka pref.	P. mume	2014	LC375100
Su1	Suita city, Osaka pref.	P. mume cv. Mera	2010	LC375101
Su3	Suita city, Osaka pref.	P. mume cv. Yousei	2010	LC375103
Su14	Suita city, Osaka pref.	P. mume cv. Ryumon	2010	LC375102
Su46	Suita city, Osaka pref.	P. mume cv. Ryokugaku	2011	LC375104
Su49	Suita city, Osaka pref.	P. mume	2011	LC375105
Su81	Suita city, Osaka pref.	P. mume	2012	LC375106
Su83	Suita city, Osaka pref.	P. mume	2012	LC375107
Tn1	Tondabayashi city, Osaka pref.	P. mume	2013	LC375110
Tn10	Tondabayashi city, Osaka pref.	P. mume	2013	LC375111
Tn29	Tondabayashi city, Osaka pref.	P. mume	2013	LC375112
Tn43	Tondabayashi city, Osaka pref.	P. mume	2013	LC375113
Tn62	Tondabayashi city, Osaka pref.	P. mume	2013	LC375114
Tn84	Tondabayashi city, Osaka pref.	P. mume	2014	LC375115
Ty1	Toyonaka city, Osaka pref.	P. mume	2013	LC375120
Ya1	Yao city, Osaka pref.	P. mume	2013	LC375126
Wa2	Wakayama city, Wakayama pref.	P. mume	2013	LC375121
Wa3	Wakayama city, Wakayama pref.	P. mume	2013	LC375122
Wa4	Wakayama city, Wakayama pref.	P. mume	2013	LC375123
Wa6	Wakayama city, Wakayama pref.	P. mume	2013	LC375124
Wa7	Wakayama city, Wakayama pref.	P. mume	2013	LC375125
Ig3339	Inagawa town, Hyogo pref.	P. mume	2012	LC374983
It2	Itami city, Hyogo pref.	P. mume	2012	LC374998
It5	Itami city, Hyogo pref.	P. mume	2012	LC375010
It6	Itami city, Hyogo pref.	P. mume	2012	LC375012
It146	Itami city, Hyogo pref.	P. mume	2012	LC374994
It386	Itami city, Hyogo pref.	P. mume	2012	LC375007
It588	Itami city, Hyogo pref.	P. mume	2012	LC375011
It712	Itami city, Hyogo pref.	P. mume	2012	LC375013
It953	Itami city, Hyogo pref.	P. mume	2012	LC375014
It1366	Itami city, Hyogo pref.	P. mume	2012	LC374992
It1422	Itami city, Hyogo pref.	P. mume	2012	LC374993
It1956	Itami city, Hyogo pref.	P. mume	2012	LC374995
It1961	Itami city, Hyogo pref.	P. mume	2012	LC374996
It1982	Itami city, Hyogo pref.	P. mume	2012	LC374997
It2079	Itami city, Hyogo pref.	P. mume	2012	LC374999
It2166	Itami city, Hyogo pref.	P. mume	2012	LC375000
It2188	Itami city, Hyogo pref.	P. mume	2012	LC375001
It2433	Itami city, Hyogo pref.	P. mume	2012	LC375002
It2508	Itami city, Hyogo pref.	P. mume	2012	LC375003
It2763	Itami city, Hyogo pref.	P. mume	2012	LC375004
It3114	Itami city, Hyogo pref.	P. mume	2012	LC375005
It3171	Itami city, Hyogo pref.	P. mume	2012	LC375006
It3929	Itami city, Hyogo pref.	P. mume	2012	LC375008
It4141	Itami city, Hyogo pref.	P. mume	2012	LC375009
Kw2694	Kawanishi city, Hyogo pref.	P. mume	2012	LC375028
Kw4813	Kawanishi city, Hyogo pref.	P. mume	2012	LC375029
Sd3768	Sanda city, Hyogo pref.	P. mume	2012	LC375099
Tk5466	Takarazuka city, Hyogo pref.	P. mume	2012	LC375108
Tk5502	Takarazuka city, Hyogo pref.	P. mume	2012	LC375109
* Isolates bearing OuX were collected from the same ornamental Japanese apricot garden in Ome city.
† called as Ou14 in a previous study (Maejima et al. 2011).
‡ called as Ou15 in a previous study (Maejima et al. 2011).
