# Supplementary material for: Intra‐strain biological and epidemiological characterization of plum pox virus
Source: Mol Plant Pathol. 2020 Jan 24;21(4):475–88. doi: 10.1111/mpp.12908 (PMC7060144; doi:10.1111/mpp.12908)
Supplement: Supplementary file 8 — TABLE S2 List of non‐Japanese PPV isolates used in this study [file MPP-21-475-s008.xlsx]

## Sheet: Table S2
Table S2. List of non-Japanese PPV isolates used in this study.
Strain	Isolate name	Geographic origin	Original host plant	GenBank accession no.
D	N1	Bulgaria	P. domestica	LC375128
D	N9	Bulgaria	P. domestica	LC375129
D	N28	Bulgaria	P. domestica	LC375130
D	Fantasia	Canada	P. persica	AY912056
D	Vulcan	Canada	P. persica	AY912057
D	48-922	Canada	P. persica	AY912058
D	Cdn1	Canada	P. domestica	AY953261
D	Cdn3	Canada	P. persica	AY953262
D	Cdn4	Canada	P. persica	AY953263
D	Cdn5	Canada	P. persica	AY953264
D	Cdn7-2	Canada	P. glandulosa	AY953265
D	Cdn12	Canada	P. domestica	AY953266
D	Cdn123-1	Canada	P. persica	AY953267
D	VPH	Canada	P. persica	KP998124
D	VPM	Canada	P. domestica	KU948432
D	Dideron	France	Unknown	X16415
D	NAT	Germany	Unknown	D13751
D	Baden	Germany	P. domestica	KU508427
D	P5R8	Kazakhstan	P. domestica	LT600779
D	P7R1	Kazakhstan	P. domestica	LT600780
D	A8R2	Kazakhstan	P. armeniaca	LT600781
D	P15R8	Kazakhstan	P. domestica	LT600782
D	SC	Moldova	P. cerasus	X81083
D	S13	Serbia	P. domestica	LC375131
D	BIII/2	Slovakia	P. domestica	GU461890
D	SK-272pe	Slovakia	P. persica	HF585098
D	SK-23pe	Slovakia	P. persica	LT158756
D	SVN1	Slovenia	P. domestica	LC375132
D	Plum_F5-1	South Korea	P. mume	LC331298
D	3.30 RB/GF-IVIA	Spain	P. salicina	KJ849228
D	K9	Ukraine	P. persica	KR006729
D	K22	Ukraine	P. domestica	KR006730
D	Cr11	Ukraine	P. persica	KR028385
D	Cr35	Ukraine	P. persica	KR028386
D	K27	Ukraine	P. cerasifera	KR028387
D	GBR1	United Kingdom	Unknown	LC375127
D	Penn1	USA	P. persica	AF401295
D	Penn2	USA	P. domestica	AF401296
D	Penn3	USA	P. persica	DQ465242
D	Penn4	USA	P. persica	DQ465243
D	Penn5	USA	P. persica	EF640933
D	Penn6	USA	P. persica	EF640934
D	Penn7	USA	P. persica	EF640935
D	Penn8	USA	P. persica	EF640936
D	Penn9	USA	P. persica	EF640937
D	Penn10	USA	P. persica	EF640938
D	Penn12	USA	P. persica	EF640939
An	AL11pl	Albania	P. domestica	HF674399
Rec	BOR-3	Slovakia	P. armaniaca	AY028309
M	PS	Serbia and Montenegro	Prunus sp.	AJ243957
T	AbTk	Turkey	P. armaniaca	EU734794
EA	El Amar	Egypt	P. armaniaca	DQ431465
W	LV-145bt	Latvia	P. domestica	HQ670748
C	BY181	Belarus	Prunus sp.	HQ840518
CR	RU-30sc	Russia	P. cerasus	KC020126
CV	Tat-2	Russia	P. cerasus	MF447179
