# Supplementary material for: Intra‐strain biological and epidemiological characterization of plum pox virus
Source: Mol Plant Pathol. 2020 Jan 24;21(4):475–88. doi: 10.1111/mpp.12908 (PMC7060144; doi:10.1111/mpp.12908)
Supplement: Supplementary file 9 — TABLE S3 Positive selection sites for the large open reading frame of the West‐Japan population [file MPP-21-475-s009.xlsx]

## Sheet: Table S3
Table S3. Positive selection sites for the large ORF of the West-Japan population.
Codon Number *	Nucleotide position *	Protein	P-value and posterior probability for each method †
			HyPhy	FEL	SLAC	FUBAR
2635	8049–8051	NIb	0.00115	0	0.00125	1
* Position of Ou1 isolate.
† Significant p-value <0.05 (HyPhy, FEL and SLAC) and posterior probability >0.95 (FUBAR) are indicated by underline.
