# Supplementary material for: Intra‐strain biological and epidemiological characterization of plum pox virus
Source: Mol Plant Pathol. 2020 Jan 24;21(4):475–88. doi: 10.1111/mpp.12908 (PMC7060144; doi:10.1111/mpp.12908)
Supplement: Supplementary file 10 — TABLE S4 Competitive assay of mix‐inoculated PPV aa2303 variants [file MPP-21-475-s010.xlsx]

## Sheet: Table S4
Table S4. Competitive assay of mix-inoculated PPV aa2303 variants.
Inoculated PPV	n	Major sequence of aa2635 in upper leaves at 3 wpi (number of plants)
aa2303L+aa2303I	12	L (8), L+I (4)
aa2303L	9	L (9)
aa2303I	9	I (9)
